# Supplementary material for: Antioxidant and Anti-Inflammatory Properties of Anthocyanins Extracted from Oryza sativa L. in Primary Dermal Fibroblasts
Source: Oxid Med Cell Longev. 2019 Jul 31;2019:2089817. doi: 10.1155/2019/2089817 (PMC6701313; doi:10.1155/2019/2089817)
Supplement: Supplementary Materials — can be found at Supplementary Movie 1.gif and Supplementary Figures. [file 2089817.f1.zip]

Archive with 2 entries (2 files):
- optimal seeding density for monitoring cell proliferation by real-time cell analysis.mp4
- Supplementary materials.docx
